# Supplementary material for: Sphingosine-1-Phosphate Alleviates Irradiation Induced Salivary Gland Hypofunction through Preserving Endothelial Cells and Resident Macrophages
Source: Antioxidants (Basel). 2022 Oct 18;11(10):2050. doi: 10.3390/antiox11102050 (PMC9598384; doi:10.3390/antiox11102050)
Supplement: Supplementary file 1 [file antioxidants-11-02050-s001.zip]

Archive with 1 entries (1 files):
- antioxidants-1869453-supplementary.pdf
